# Supplementary material for: Microglial Melatonin Receptor 1 Degrades Pathological Alpha‐Synuclein Through Activating LC3‐Associated Phagocytosis In Vitro
Source: CNS Neurosci Ther. 2024 Oct 23;30(10):e70088. doi: 10.1111/cns.70088 (PMC11499215; doi:10.1111/cns.70088)
Supplement: Supplementary file 1 — Figures S1 –S4 [file CNS-30-e70088-s001.zip]

Archive with 5 entries (5 files):
- S1.ai
- S2.ai
- S3.ai
- S4.ai
- Supplemental figure-1020.docx
